# Supplementary material for: Practical Measures of Integrated Information for Time-Series Data
Source: PLoS Comput Biol. 2011 Jan 20;7(1):e1001052. doi: 10.1371/journal.pcbi.1001052 (PMC3024259; doi:10.1371/journal.pcbi.1001052)
Supplement: Text S1 — Toolbox for computing integrated information as ΦE or ΦAR. ‘phiemvarp.m’ computes ΦE from an MVAR(p) generative model. ‘ARphidata.m’ computes ΦAR ( = ΦE if Gaussian), from stationary time-series data. ‘statdata.m’ creates time-series data from an MVAR(p) generative model. ‘A2b.mat’ contains the connectivity matrix for the optimal network, Fig. 2(b). ‘timereverse.m’ is an m-file for time-reversing the data (required to run ARphidata.m). (0.01 MB ZIP) [file pcbi.1001052.s001.zip › statdata.m]

function X = statdata(A,npoints)

% -----------------------------------------------------------------------
%   FUNCTION: statdata.m
%   PURPOSE:  Obtain time-series data for a Gaussian MVAR(p) process
%             X_t=A_1*X_{t-1}+A_2*X_{t-2}+...+A_p*X_{t-p}+E_t
%
%   INPUT:  A        -    generalized connectivity matrix. 
%                           A=(A_1 A_2 ... A_p)
%           Omega    -    covariance matrix for E_t
%
%   OUTPUT: X        -    time-series data, rows are variables, columns are
%                         observations
%
%   Adam Barrett May 2010.
% -----------------------------------------------------------------------

settle=500; %will only keep post-equilibrium data points
N = npoints+settle;

nvar=size(A,1);
p=floor(size(A,2)/nvar);
    
X = normrnd(0,1,nvar,N);
for i=p+1:N
    for j=1:nvar
        for k=1:nvar
            for m=1:p
                X(j,i)=X(j,i)+A(j,k+(m-1)*nvar)*X(k,i-m);
            end
        end
    end
end
X = X(:,settle+1:end);
