# Supplementary material for: Practical Measures of Integrated Information for Time-Series Data
Source: PLoS Comput Biol. 2011 Jan 20;7(1):e1001052. doi: 10.1371/journal.pcbi.1001052 (PMC3024259; doi:10.1371/journal.pcbi.1001052)
Supplement: Text S1 — Toolbox for computing integrated information as ΦE or ΦAR. ‘phiemvarp.m’ computes ΦE from an MVAR(p) generative model. ‘ARphidata.m’ computes ΦAR ( = ΦE if Gaussian), from stationary time-series data. ‘statdata.m’ creates time-series data from an MVAR(p) generative model. ‘A2b.mat’ contains the connectivity matrix for the optimal network, Fig. 2(b). ‘timereverse.m’ is an m-file for time-reversing the data (required to run ARphidata.m). (0.01 MB ZIP) [file pcbi.1001052.s001.zip › timereverse.m]

function Y=timereverse(X);

d=size(X);
n=d(2);

for i=1:n
    Y(:,i)=X(:,n+1-i);
end

end
